# Supplementary material for: Case Report: Zellweger Syndrome and Humoral Immunodeficiency: The Relevance of Newborn Screening for Primary Immunodeficiency
Source: Front Pediatr. 2022 Mar 25;10:852943. doi: 10.3389/fped.2022.852943 (PMC8990230; doi:10.3389/fped.2022.852943)
Supplement: Supplementary file 1 [file Table_1.XLSX]

## Sheet: Foglio1
	Range	14-days-old	1 month-old	2 months-old	4 months-old
RBC	3,1-4,5 x 106/mcl	3.71	3.93	3.75	4.16
HGB	10-14 g /dL	11.3	11.2	9.9	10.9
HCT	27-42%	33.3	33.1	31.9	33.1
MCV	75-95 fL	89.8	84.2	85.1	79.6
MCH	26-35 pg	30.5	28.4	28.8	26.2
MCHC	28-36 g /dL	33.9	33.7	33	32.9
RDW	11,6-16,5 %	15.9	16.9	16.2	15.4
PLT	150000-350000/mcl	Not available	135000	213000	533000
MPV	7,1-10 fL	Not available	9.3	8.5	8.4
WBC	5000-15000 cell/mcL	5400	4300	7000	12600
% Neutrophils	10-50%	37.6	23	27.5	37.2
% Lymphocytes	40-80%	49.3	67.7	56.1	43.3
CD3	2500-5500 cell/mcl		3279	4016	4944.9
% CD3	55-80 %		96	91	90.9
HLADR+	%		2.9
CD4	1600-4000 cell/mcl		2879	3073	3884.1
%CD4	30-50%		84	70	71.4
CD3+CD8+	190-1140 cell/mcL		343	874
%CD3+CD8+	14-38%		10	20
CD45RO	%		16
CD45RA+31+	%		69
CD45RA+31+	%		82
CD4/CD8	1,4-2,7		8.4	3.5	3.9
CD19	90-660 cell/mcL		3	24	8
% CD19	6-25%		0.1	0.5	0.14
CD56CD16+	5-24%		110	329	446
% CD56CD16	8-17%		3	8	8.2
IgG	232-1411 mg /dL	564	526	277	326 (after IRT)
IgM	5-145 mg /dL	0	1	7	5
IgA	5-83 mg /dL	1	<5	<5	<5
TREC on Dried Blood Spot		Normally expressed	Normally expressed
KREC on Dried Blood Spot		No expression	No expression	No expression
C26	0,2-0,9 umol/L	8
C24/C22	0,6-1,2 umol/L	1.5
C26/C22	0-0.030 umol/L	0.24
AST	8-60 UI/L	783		424	473
ALT	7-45 UI/L	469		162	190
Total Bilirubin	0-1,2 mg /dL			0.24	0.28
Direct Bilirubin	0-0.3 mg/dL			0.2	0.23
Gamma- GT	8-127 UI/L	222		143	130
